# Supplementary material for: Koilocytosis in LSIL Cytology Has Limited Predictive Value for CIN2+ in HPV-Positive Women: Implications for Risk-Based Cytology Triage
Source: Pathogens. 2026 May 15;15(5):537. doi: 10.3390/pathogens15050537 (PMC13209615; doi:10.3390/pathogens15050537)
Supplement: Supplementary file 1 [file pathogens-15-00537-s001.zip]

Archive with 1 entries (1 files):
- pathogens-4308697-supplementary.pdf
